# Supplementary material for: Empirical development of a typology on residential long-term care units in Germany - results of an exploratory multivariate data analysis
Source: BMC Health Serv Res. 2020 Jul 11;20:646. doi: 10.1186/s12913-020-05401-4 (PMC7353672; doi:10.1186/s12913-020-05401-4)
Supplement: Supplementary file 2 — Additional file 2. Code and raw data [file 12913_2020_5401_MOESM2_ESM.zip]

Archive with 2 entries (2 files):
- code.R
- Nursingunits.csv
