# Supplementary material for: Empirical development of a typology on residential long-term care units in Germany - results of an exploratory multivariate data analysis
Source: BMC Health Serv Res. 2020 Jul 11;20:646. doi: 10.1186/s12913-020-05401-4 (PMC7353672; doi:10.1186/s12913-020-05401-4)
Supplement: Supplementary file 2 — Additional file 2. Code and raw data [file 12913_2020_5401_MOESM2_ESM.zip › code.R]

# We tested this code with R Version 3.5.1 on 2019-07-08.
# Please update your R and Packages accordingly!


# get data of nursing units ####

DD = read.csv2(file = "Nursingunits.csv",
               row.names = 1,
               stringsAsFactors = TRUE) # Package FactoMineR needs factors


# MCA Multiple Correspondence Analysis ####

ncp = 11
nb.clust = 3

MCA_OUT = FactoMineR::MCA(DD,
                          ncp = ncp,
                          graph = FALSE)


# HCPC Hierarchical Clustering on Principle Components ####

MCA_OUT.hcpc = FactoMineR::HCPC(MCA_OUT,
                                nb.clust = nb.clust,
                                graph = FALSE)


# Between Inertia of Clusters K Q ####

Within_Inertia = MCA_OUT.hcpc$call$t$within[nb.clust]


# Notation according to Le Roux & Rouanet: Multiple Correspondence Analysis
K = sum(sapply(DD, nlevels)) # Number of Kategories
Q = ncol(DD) #  Numer of Questions

Total_Inertia = K/Q - 1


# Calculation according to Husson et al. page 193

Total_Inertia_11Dim = MCA_OUT.hcpc$call$t$within[1]

Between_Inertia = Total_Inertia_11Dim - Within_Inertia

Explained_Inertia = Between_Inertia / Total_Inertia_11Dim


# Table_1_Eigenvalues ####

# Table of eigenvalues with inertia/variance according to Le Roux & Rouanet page 46

Table_1_Eigenvalues = factoextra::get_eigenvalue(MCA_OUT)

Table_1_Eigenvalues = as.data.frame(Table_1_Eigenvalues)


Table_1_Eigenvalues = transform(Table_1_Eigenvalues, modified.rate.temp = (Q/(Q-1))^2 * (eigenvalue - 1/Q)^2)

S = with(subset(Table_1_Eigenvalues, eigenvalue > 1/Q), sum(modified.rate.temp) )


Table_1_Eigenvalues[Table_1_Eigenvalues$eigenvalue <= 1/Q, "modified.rate.temp"] = 0

Table_1_Eigenvalues = transform(Table_1_Eigenvalues, modified.rate = 100 * modified.rate.temp / S)

Table_1_Eigenvalues = transform(Table_1_Eigenvalues, cumulative.modified.rate= cumsum(modified.rate))

Table_1_Eigenvalues = transform(Table_1_Eigenvalues, Axes = 1:nrow(Table_1_Eigenvalues))


Table_1_Eigenvalues = Table_1_Eigenvalues[c("Axes", "variance.percent", "cumulative.variance.percent", "modified.rate", "cumulative.modified.rate")]

Table_1_Eigenvalues[] = lapply(Table_1_Eigenvalues, round, digits = 2)

Table_1_Eigenvalues = doBy::renameCol(
  Table_1_Eigenvalues,
  c("variance.percent", "cumulative.variance.percent", "modified.rate", "cumulative.modified.rate"),
  c("Inertia %", "Cumulative inertia %", "Modified inertia %", "Modified cumulative inertia %"))

Table_1_Eigenvalues


# Figure_1_Dendrogram ####

Figure_1_Dendrogram = FactoMineR::HCPC(MCA_OUT,
                                       nb.clust = nb.clust)
# FactoMineR::HCPC produces 3 figures; we used only the first in the article as Figure_1_Dendrogram.


# Figure_2_MCA_map ####

Figure_2_MCA_map = factoextra::fviz_mca_biplot(MCA_OUT,
                                               label = "var",
                                               title = "",
                                               repel = TRUE)
Figure_2_MCA_map


# Table_2_Variables_and_Observations ####

Table_2_Variables_and_Observations = atable::atable(DD, colnames(DD), format_to = "Console")
Table_2_Variables_and_Observations


# Figure_3_Cluster_Results ####

Clustermap = factoextra::fviz_cluster(MCA_OUT.hcpc,
                                      repel = TRUE,
                                      show.clust.cent = TRUE,
                                      palette = c("black","green", "red"),
                                      ggtheme = ggplot2::theme_minimal(),
                                      main = "",
                                      geom = c("point"),
                                      legend = "left"
)

# wihtout Legend
Figure_3_Cluster_Results = Clustermap + ggplot2::theme(legend.position="none")

Figure_3_Cluster_Results


# Cluster Description ####

get_labels = function(x){
  splitted = strsplit(x, "=")
  sapply(splitted, getElement, 2)
}


Cluster_Size = as.matrix(table(MCA_OUT.hcpc$data.clust$clust))


a = MCA_OUT.hcpc$desc.var$category

b = lapply(a, function(x){
  paste0(get_labels(rownames(x)), " (",  round(x[,1]),"%, ", round(x[,2]), "%, ", round(x[,3]), "%)")
})


the_cluster_names =  c("Dementia.special.care.units", "Usual.care", "House.community")
names(b) = paste0(the_cluster_names, " (N=", Cluster_Size, ")")

ll = lapply(b, function(x){
  x[1:ceiling(length(x)/2)]
})

a = lapply( lapply(a, rownames), get_labels)

names(a) = the_cluster_names

significant_categories = lapply(a, function(x){
  x[1:ceiling(length(x)/2)]
})


# non-significant variables ####

significant_categories_temp = Reduce(c, significant_categories)

# all categories of the data
all_categories = Reduce(c, lapply(DD, levels) )


Non_significant = setdiff(all_categories, significant_categories_temp)


# Table_3_Cluster ####
ll[[1]] [12] = NA
ll[[3]] [12] = NA

Table_3_Cluster = as.data.frame( do.call(cbind, ll) )


Table_3_Cluster$Not.significant = Non_significant

colnames(Table_3_Cluster) = gsub(x = colnames(Table_3_Cluster), pattern = "\\.", replacement = " ")

Table_3_Cluster


# Table_4_Residentscharacteristics  ####

# No Table 4 here because we are not allowed to publish resident's data (no ethical approval).

# Table_5_Cluster_Comparison ####

DD = MCA_OUT.hcpc$data.clust
DD = transform(DD, clust = plyr::mapvalues(clust, from = c(1,2,3), to = the_cluster_names))


LSLUII = subset(DD, Size=="Size 1" & Segregative =="Segregative 1" & Finance == "Finance 1")
LSLUII$Palm_Cluster = "LSLUII"


LSLUI = subset(DD, Size=="Size 1" & Segregative =="Segregative 1" & Finance == "Finance 0")
LSLUI$Palm_Cluster = "LSLUI"


LILU = subset(DD, Size=="Size 1" & Segregative =="Segregative 0" & Finance == "Finance 0")
LILU$Palm_Cluster = "LILU"


SSLU = subset(DD, Size=="Size 0" & Segregative =="Segregative 1" & Finance == "Finance 0")
SSLU$Palm_Cluster = "SSLU"


SILU = subset(DD, Size=="Size 0" & Segregative =="Segregative 0" & Finance == "Finance 0")
SILU$Palm_Cluster = "SILU"


EE = rbind(LSLUI, LSLUII, LILU, SSLU, SILU)

EE = transform(EE, Palm_Cluster = factor(Palm_Cluster, levels = c("LSLUI", "LSLUII", "LILU", "SSLU", "SILU")))

table(EE$Palm_Cluster, EE$clust)
