# Supplementary material for: Empirical development of a typology on residential long-term care units in Germany - results of an exploratory multivariate data analysis
Source: BMC Health Serv Res. 2020 Jul 11;20:646. doi: 10.1186/s12913-020-05401-4 (PMC7353672; doi:10.1186/s12913-020-05401-4)
Supplement: Supplementary file 2 — Additional file 2. Code and raw data [file 12913_2020_5401_MOESM2_ESM.zip › Nursingunits.csv]

	Size	SRoom	Build	Separate	Guarded	Furniture	Outdoor	Selfcook	Mealserv	AssignN	AssignSSM	PresenceRN	Jobqual	Finance	Segregative	RNRatio	CNARatio	NARatio	SSMRatio
1	Size 1	SRoom 0	Build 1	Separate 1	Guarded 0	Furniture 1	Outdoor 1	Selfcook 0	Mealserv 0	AssignN 1	AssignSSM 0	PresenceRN 1	Jobqual 1	Finance 1	Segregative 1	RNRatio 0	CNARatio 0	NARatio 1	SSMRatio 1
2	Size 1	SRoom 0	Build 1	Separate 1	Guarded 1	Furniture 1	Outdoor 1	Selfcook 0	Mealserv 0	AssignN 1	AssignSSM 1	PresenceRN 1	Jobqual 1	Finance 1	Segregative 1	RNRatio 1	CNARatio 0	NARatio 1	SSMRatio 0
3	Size 1	SRoom 0	Build 1	Separate 1	Guarded 1	Furniture 1	Outdoor 1	Selfcook 0	Mealserv 0	AssignN 1	AssignSSM 1	PresenceRN 1	Jobqual 1	Finance 1	Segregative 1	RNRatio 1	CNARatio 0	NARatio 0	SSMRatio 0
4	Size 1	SRoom 0	Build 1	Separate 1	Guarded 1	Furniture 0	Outdoor 1	Selfcook 0	Mealserv 0	AssignN 1	AssignSSM 1	PresenceRN 1	Jobqual 1	Finance 1	Segregative 1	RNRatio 0	CNARatio 0	NARatio 1	SSMRatio 1
5	Size 1	SRoom 0	Build 1	Separate 1	Guarded 1	Furniture 0	Outdoor 1	Selfcook 0	Mealserv 1	AssignN 1	AssignSSM 0	PresenceRN 1	Jobqual 1	Finance 1	Segregative 1	RNRatio 0	CNARatio 0	NARatio 1	SSMRatio 1
6	Size 1	SRoom 0	Build 1	Separate 1	Guarded 0	Furniture 1	Outdoor 1	Selfcook 0	Mealserv 0	AssignN 1	AssignSSM 1	PresenceRN 1	Jobqual 1	Finance 1	Segregative 1	RNRatio 1	CNARatio 0	NARatio 1	SSMRatio 0
7	Size 1	SRoom 0	Build 1	Separate 0	Guarded 1	Furniture 1	Outdoor 2	Selfcook 1	Mealserv 0	AssignN 1	AssignSSM 0	PresenceRN 1	Jobqual 0	Finance 1	Segregative 1	RNRatio 1	CNARatio 0	NARatio 0	SSMRatio 0
8	Size 1	SRoom 0	Build 1	Separate 1	Guarded 1	Furniture 1	Outdoor 2	Selfcook 1	Mealserv 0	AssignN 1	AssignSSM 0	PresenceRN 1	Jobqual 0	Finance 1	Segregative 1	RNRatio 1	CNARatio 0	NARatio 1	SSMRatio 0
9	Size 1	SRoom 0	Build 1	Separate 1	Guarded 1	Furniture 1	Outdoor 1	Selfcook 0	Mealserv 0	AssignN 1	AssignSSM 1	PresenceRN 1	Jobqual 1	Finance 1	Segregative 1	RNRatio 1	CNARatio 0	NARatio 1	SSMRatio 0
10	Size 1	SRoom 0	Build 1	Separate 1	Guarded 0	Furniture 1	Outdoor 1	Selfcook 0	Mealserv 0	AssignN 1	AssignSSM 1	PresenceRN 1	Jobqual 1	Finance 1	Segregative 1	RNRatio 1	CNARatio 0	NARatio 1	SSMRatio 0
11	Size 1	SRoom 0	Build 1	Separate 1	Guarded 1	Furniture 1	Outdoor 2	Selfcook 0	Mealserv 0	AssignN 1	AssignSSM 0	PresenceRN 1	Jobqual 1	Finance 1	Segregative 1	RNRatio 1	CNARatio 0	NARatio 1	SSMRatio 0
12	Size 1	SRoom 0	Build 1	Separate 1	Guarded 0	Furniture 1	Outdoor 1	Selfcook 0	Mealserv 0	AssignN 1	AssignSSM 0	PresenceRN 1	Jobqual 1	Finance 1	Segregative 1	RNRatio 1	CNARatio 1	NARatio 1	SSMRatio 0
13	Size 1	SRoom 0	Build 1	Separate 1	Guarded 0	Furniture 1	Outdoor 1	Selfcook 0	Mealserv 0	AssignN 1	AssignSSM 1	PresenceRN 1	Jobqual 1	Finance 1	Segregative 1	RNRatio 1	CNARatio 0	NARatio 1	SSMRatio 1
14	Size 1	SRoom 0	Build 1	Separate 0	Guarded 0	Furniture 1	Outdoor 1	Selfcook 0	Mealserv 0	AssignN 1	AssignSSM 0	PresenceRN 1	Jobqual 1	Finance 1	Segregative 1	RNRatio 1	CNARatio 0	NARatio 0	SSMRatio 0
15	Size 1	SRoom 0	Build 0	Separate 0	Guarded 0	Furniture 1	Outdoor 1	Selfcook 0	Mealserv 0	AssignN 1	AssignSSM 1	PresenceRN 1	Jobqual 0	Finance 1	Segregative 1	RNRatio 1	CNARatio 0	NARatio 0	SSMRatio 0
16	Size 1	SRoom 0	Build 1	Separate 1	Guarded 0	Furniture 1	Outdoor 1	Selfcook 0	Mealserv 1	AssignN 1	AssignSSM 1	PresenceRN 1	Jobqual 1	Finance 1	Segregative 1	RNRatio 1	CNARatio 1	NARatio 0	SSMRatio 0
17	Size 1	SRoom 0	Build 1	Separate 1	Guarded 1	Furniture 1	Outdoor 0	Selfcook 0	Mealserv 0	AssignN 1	AssignSSM 1	PresenceRN 1	Jobqual 0	Finance 0	Segregative 1	RNRatio 1	CNARatio 1	NARatio 0	SSMRatio 0
18	Size 1	SRoom 0	Build 0	Separate 0	Guarded 0	Furniture 1	Outdoor 1	Selfcook 0	Mealserv 0	AssignN 1	AssignSSM 1	PresenceRN 1	Jobqual 0	Finance 0	Segregative 1	RNRatio 0	CNARatio 1	NARatio 0	SSMRatio 0
19	Size 1	SRoom 0	Build 1	Separate 1	Guarded 0	Furniture 0	Outdoor 0	Selfcook 1	Mealserv 1	AssignN 1	AssignSSM 1	PresenceRN 1	Jobqual 0	Finance 0	Segregative 1	RNRatio 1	CNARatio 0	NARatio 1	SSMRatio 1
20	Size 1	SRoom 0	Build 0	Separate 1	Guarded 0	Furniture 1	Outdoor 1	Selfcook 0	Mealserv 0	AssignN 1	AssignSSM 0	PresenceRN 1	Jobqual 0	Finance 0	Segregative 1	RNRatio 1	CNARatio 0	NARatio 1	SSMRatio 0
21	Size 1	SRoom 0	Build 1	Separate 1	Guarded 0	Furniture 1	Outdoor 1	Selfcook 1	Mealserv 0	AssignN 1	AssignSSM 1	PresenceRN 1	Jobqual 0	Finance 0	Segregative 1	RNRatio 0	CNARatio 0	NARatio 0	SSMRatio 0
22	Size 1	SRoom 0	Build 1	Separate 1	Guarded 0	Furniture 1	Outdoor 1	Selfcook 0	Mealserv 0	AssignN 1	AssignSSM 1	PresenceRN 1	Jobqual 0	Finance 0	Segregative 1	RNRatio 0	CNARatio 1	NARatio 1	SSMRatio 1
23	Size 1	SRoom 0	Build 1	Separate 1	Guarded 0	Furniture 1	Outdoor 1	Selfcook 0	Mealserv 0	AssignN 1	AssignSSM 1	PresenceRN 1	Jobqual 0	Finance 0	Segregative 1	RNRatio 0	CNARatio 1	NARatio 1	SSMRatio 1
24	Size 1	SRoom 0	Build 1	Separate 1	Guarded 0	Furniture 1	Outdoor 1	Selfcook 0	Mealserv 0	AssignN 1	AssignSSM 1	PresenceRN 1	Jobqual 0	Finance 0	Segregative 1	RNRatio 0	CNARatio 0	NARatio 1	SSMRatio 1
25	Size 1	SRoom 0	Build 1	Separate 1	Guarded 0	Furniture 0	Outdoor 2	Selfcook 0	Mealserv 0	AssignN 1	AssignSSM 1	PresenceRN 1	Jobqual 1	Finance 0	Segregative 1	RNRatio 1	CNARatio 0	NARatio 0	SSMRatio 1
26	Size 1	SRoom 0	Build 1	Separate 1	Guarded 0	Furniture 0	Outdoor 1	Selfcook 0	Mealserv 0	AssignN 1	AssignSSM 1	PresenceRN 1	Jobqual 1	Finance 0	Segregative 1	RNRatio 1	CNARatio 1	NARatio 0	SSMRatio 0
27	Size 1	SRoom 0	Build 0	Separate 1	Guarded 0	Furniture 1	Outdoor 2	Selfcook 1	Mealserv 0	AssignN 1	AssignSSM 1	PresenceRN 1	Jobqual 0	Finance 0	Segregative 1	RNRatio 1	CNARatio 0	NARatio 0	SSMRatio 1
28	Size 1	SRoom 0	Build 1	Separate 0	Guarded 1	Furniture 1	Outdoor 1	Selfcook 1	Mealserv 1	AssignN 1	AssignSSM 1	PresenceRN 1	Jobqual 0	Finance 0	Segregative 1	RNRatio 0	CNARatio 0	NARatio 1	SSMRatio 0
29	Size 1	SRoom 0	Build 1	Separate 1	Guarded 0	Furniture 1	Outdoor 1	Selfcook 0	Mealserv 1	AssignN 1	AssignSSM 1	PresenceRN 1	Jobqual 0	Finance 0	Segregative 1	RNRatio 1	CNARatio 1	NARatio 0	SSMRatio 1
30	Size 1	SRoom 0	Build 1	Separate 0	Guarded 1	Furniture 1	Outdoor 1	Selfcook 1	Mealserv 1	AssignN 1	AssignSSM 1	PresenceRN 1	Jobqual 0	Finance 0	Segregative 1	RNRatio 0	CNARatio 1	NARatio 1	SSMRatio 0
31	Size 1	SRoom 0	Build 1	Separate 0	Guarded 0	Furniture 1	Outdoor 2	Selfcook 0	Mealserv 0	AssignN 1	AssignSSM 1	PresenceRN 1	Jobqual 0	Finance 0	Segregative 1	RNRatio 0	CNARatio 0	NARatio 0	SSMRatio 1
32	Size 0	SRoom 1	Build 1	Separate 1	Guarded 1	Furniture 0	Outdoor 1	Selfcook 1	Mealserv 1	AssignN 1	AssignSSM 1	PresenceRN 1	Jobqual 0	Finance 0	Segregative 1	RNRatio 1	CNARatio 1	NARatio 0	SSMRatio 1
33	Size 0	SRoom 1	Build 1	Separate 1	Guarded 0	Furniture 1	Outdoor 2	Selfcook 0	Mealserv 0	AssignN 1	AssignSSM 0	PresenceRN 1	Jobqual 1	Finance 0	Segregative 1	RNRatio 1	CNARatio 1	NARatio 0	SSMRatio 0
34	Size 0	SRoom 0	Build 0	Separate 0	Guarded 0	Furniture 1	Outdoor 1	Selfcook 0	Mealserv 0	AssignN 0	AssignSSM 0	PresenceRN 1	Jobqual 0	Finance 0	Segregative 1	RNRatio 1	CNARatio 0	NARatio 0	SSMRatio 1
35	Size 0	SRoom 1	Build 1	Separate 1	Guarded 0	Furniture 1	Outdoor 1	Selfcook 0	Mealserv 0	AssignN 1	AssignSSM 0	PresenceRN 1	Jobqual 1	Finance 0	Segregative 1	RNRatio 1	CNARatio 0	NARatio 1	SSMRatio 1
36	Size 0	SRoom 1	Build 1	Separate 1	Guarded 0	Furniture 1	Outdoor 1	Selfcook 1	Mealserv 1	AssignN 1	AssignSSM 0	PresenceRN 1	Jobqual 0	Finance 0	Segregative 1	RNRatio 1	CNARatio 0	NARatio 1	SSMRatio 1
37	Size 0	SRoom 1	Build 1	Separate 0	Guarded 0	Furniture 1	Outdoor 0	Selfcook 0	Mealserv 0	AssignN 1	AssignSSM 1	PresenceRN 0	Jobqual 1	Finance 0	Segregative 1	RNRatio 0	CNARatio 0	NARatio 1	SSMRatio 1
38	Size 0	SRoom 1	Build 1	Separate 0	Guarded 0	Furniture 0	Outdoor 1	Selfcook 0	Mealserv 0	AssignN 1	AssignSSM 1	PresenceRN 0	Jobqual 0	Finance 0	Segregative 1	RNRatio 0	CNARatio 0	NARatio 1	SSMRatio 1
39	Size 0	SRoom 1	Build 1	Separate 0	Guarded 0	Furniture 1	Outdoor 0	Selfcook 0	Mealserv 0	AssignN 1	AssignSSM 1	PresenceRN 1	Jobqual 0	Finance 0	Segregative 1	RNRatio 1	CNARatio 0	NARatio 0	SSMRatio 1
40	Size 0	SRoom 1	Build 1	Separate 1	Guarded 0	Furniture 1	Outdoor 1	Selfcook 1	Mealserv 0	AssignN 1	AssignSSM 0	PresenceRN 1	Jobqual 1	Finance 0	Segregative 1	RNRatio 1	CNARatio 1	NARatio 0	SSMRatio 0
41	Size 0	SRoom 1	Build 0	Separate 1	Guarded 0	Furniture 1	Outdoor 1	Selfcook 1	Mealserv 1	AssignN 1	AssignSSM 1	PresenceRN 0	Jobqual 0	Finance 0	Segregative 0	RNRatio 1	CNARatio 0	NARatio 0	SSMRatio 1
42	Size 0	SRoom 1	Build 1	Separate 1	Guarded 0	Furniture 1	Outdoor 1	Selfcook 1	Mealserv 0	AssignN 1	AssignSSM 1	PresenceRN 0	Jobqual 0	Finance 0	Segregative 0	RNRatio 0	CNARatio 1	NARatio 0	SSMRatio 1
43	Size 0	SRoom 1	Build 1	Separate 1	Guarded 0	Furniture 1	Outdoor 1	Selfcook 0	Mealserv 0	AssignN 1	AssignSSM 1	PresenceRN 0	Jobqual 0	Finance 0	Segregative 0	RNRatio 0	CNARatio 1	NARatio 0	SSMRatio 1
44	Size 0	SRoom 1	Build 1	Separate 1	Guarded 0	Furniture 1	Outdoor 1	Selfcook 1	Mealserv 0	AssignN 1	AssignSSM 1	PresenceRN 0	Jobqual 0	Finance 0	Segregative 0	RNRatio 0	CNARatio 0	NARatio 0	SSMRatio 1
45	Size 0	SRoom 1	Build 1	Separate 1	Guarded 0	Furniture 1	Outdoor 1	Selfcook 0	Mealserv 0	AssignN 1	AssignSSM 1	PresenceRN 1	Jobqual 0	Finance 0	Segregative 0	RNRatio 1	CNARatio 1	NARatio 1	SSMRatio 0
46	Size 0	SRoom 1	Build 1	Separate 1	Guarded 0	Furniture 1	Outdoor 0	Selfcook 1	Mealserv 0	AssignN 1	AssignSSM 1	PresenceRN 1	Jobqual 0	Finance 0	Segregative 0	RNRatio 1	CNARatio 1	NARatio 1	SSMRatio 0
47	Size 0	SRoom 0	Build 0	Separate 1	Guarded 0	Furniture 1	Outdoor 1	Selfcook 0	Mealserv 0	AssignN 1	AssignSSM 1	PresenceRN 1	Jobqual 0	Finance 0	Segregative 0	RNRatio 1	CNARatio 1	NARatio 0	SSMRatio 1
48	Size 0	SRoom 1	Build 0	Separate 1	Guarded 0	Furniture 1	Outdoor 2	Selfcook 1	Mealserv 1	AssignN 1	AssignSSM 0	PresenceRN 1	Jobqual 0	Finance 0	Segregative 0	RNRatio 1	CNARatio 0	NARatio 1	SSMRatio 0
49	Size 0	SRoom 1	Build 0	Separate 0	Guarded 1	Furniture 1	Outdoor 1	Selfcook 1	Mealserv 1	AssignN 1	AssignSSM 1	PresenceRN 1	Jobqual 0	Finance 0	Segregative 0	RNRatio 1	CNARatio 0	NARatio 0	SSMRatio 1
50	Size 0	SRoom 1	Build 0	Separate 1	Guarded 0	Furniture 1	Outdoor 1	Selfcook 1	Mealserv 1	AssignN 0	AssignSSM 1	PresenceRN 0	Jobqual 1	Finance 0	Segregative 0	RNRatio 0	CNARatio 1	NARatio 0	SSMRatio 1
51	Size 0	SRoom 1	Build 0	Separate 1	Guarded 0	Furniture 1	Outdoor 1	Selfcook 1	Mealserv 1	AssignN 0	AssignSSM 1	PresenceRN 0	Jobqual 0	Finance 0	Segregative 0	RNRatio 0	CNARatio 1	NARatio 0	SSMRatio 1
52	Size 0	SRoom 1	Build 0	Separate 1	Guarded 0	Furniture 1	Outdoor 1	Selfcook 1	Mealserv 1	AssignN 0	AssignSSM 1	PresenceRN 1	Jobqual 0	Finance 0	Segregative 0	RNRatio 1	CNARatio 0	NARatio 0	SSMRatio 1
53	Size 0	SRoom 1	Build 0	Separate 1	Guarded 0	Furniture 1	Outdoor 1	Selfcook 1	Mealserv 1	AssignN 0	AssignSSM 1	PresenceRN 1	Jobqual 0	Finance 0	Segregative 0	RNRatio 1	CNARatio 0	NARatio 1	SSMRatio 1
54	Size 0	SRoom 1	Build 0	Separate 1	Guarded 0	Furniture 1	Outdoor 1	Selfcook 1	Mealserv 1	AssignN 0	AssignSSM 1	PresenceRN 1	Jobqual 1	Finance 0	Segregative 0	RNRatio 1	CNARatio 0	NARatio 0	SSMRatio 1
55	Size 0	SRoom 1	Build 0	Separate 1	Guarded 0	Furniture 1	Outdoor 1	Selfcook 1	Mealserv 1	AssignN 0	AssignSSM 1	PresenceRN 1	Jobqual 1	Finance 0	Segregative 0	RNRatio 1	CNARatio 0	NARatio 0	SSMRatio 1
56	Size 1	SRoom 0	Build 1	Separate 1	Guarded 0	Furniture 1	Outdoor 2	Selfcook 1	Mealserv 0	AssignN 1	AssignSSM 1	PresenceRN 1	Jobqual 0	Finance 0	Segregative 0	RNRatio 1	CNARatio 1	NARatio 0	SSMRatio 1
57	Size 1	SRoom 0	Build 0	Separate 0	Guarded 0	Furniture 1	Outdoor 1	Selfcook 1	Mealserv 0	AssignN 1	AssignSSM 1	PresenceRN 1	Jobqual 1	Finance 0	Segregative 0	RNRatio 0	CNARatio 1	NARatio 0	SSMRatio 0
58	Size 1	SRoom 0	Build 0	Separate 0	Guarded 0	Furniture 1	Outdoor 1	Selfcook 0	Mealserv 0	AssignN 1	AssignSSM 1	PresenceRN 1	Jobqual 0	Finance 0	Segregative 0	RNRatio 1	CNARatio 0	NARatio 1	SSMRatio 0
59	Size 1	SRoom 0	Build 0	Separate 1	Guarded 0	Furniture 1	Outdoor 1	Selfcook 0	Mealserv 0	AssignN 1	AssignSSM 1	PresenceRN 1	Jobqual 0	Finance 0	Segregative 0	RNRatio 1	CNARatio 0	NARatio 1	SSMRatio 0
60	Size 1	SRoom 0	Build 0	Separate 0	Guarded 1	Furniture 1	Outdoor 1	Selfcook 1	Mealserv 0	AssignN 1	AssignSSM 1	PresenceRN 1	Jobqual 0	Finance 0	Segregative 0	RNRatio 1	CNARatio 0	NARatio 1	SSMRatio 1
61	Size 1	SRoom 0	Build 0	Separate 1	Guarded 0	Furniture 1	Outdoor 1	Selfcook 0	Mealserv 0	AssignN 1	AssignSSM 0	PresenceRN 1	Jobqual 0	Finance 0	Segregative 0	RNRatio 1	CNARatio 0	NARatio 1	SSMRatio 0
62	Size 1	SRoom 0	Build 0	Separate 1	Guarded 0	Furniture 0	Outdoor 1	Selfcook 0	Mealserv 0	AssignN 1	AssignSSM 1	PresenceRN 1	Jobqual 0	Finance 0	Segregative 0	RNRatio 0	CNARatio 0	NARatio 1	SSMRatio 1
63	Size 1	SRoom 0	Build 0	Separate 1	Guarded 0	Furniture 1	Outdoor 2	Selfcook 0	Mealserv 0	AssignN 1	AssignSSM 0	PresenceRN 1	Jobqual 0	Finance 0	Segregative 0	RNRatio 0	CNARatio 1	NARatio 0	SSMRatio 0
64	Size 1	SRoom 1	Build 0	Separate 1	Guarded 0	Furniture 1	Outdoor 1	Selfcook 0	Mealserv 0	AssignN 1	AssignSSM 1	PresenceRN 1	Jobqual 0	Finance 0	Segregative 0	RNRatio 0	CNARatio 0	NARatio 1	SSMRatio 1
65	Size 1	SRoom 1	Build 0	Separate 0	Guarded 0	Furniture 0	Outdoor 1	Selfcook 1	Mealserv 0	AssignN 1	AssignSSM 1	PresenceRN 1	Jobqual 0	Finance 0	Segregative 0	RNRatio 1	CNARatio 1	NARatio 0	SSMRatio 0
66	Size 1	SRoom 0	Build 1	Separate 1	Guarded 0	Furniture 1	Outdoor 1	Selfcook 0	Mealserv 0	AssignN 1	AssignSSM 1	PresenceRN 0	Jobqual 1	Finance 0	Segregative 0	RNRatio 0	CNARatio 0	NARatio 1	SSMRatio 0
67	Size 1	SRoom 0	Build 1	Separate 1	Guarded 0	Furniture 0	Outdoor 1	Selfcook 0	Mealserv 0	AssignN 1	AssignSSM 1	PresenceRN 1	Jobqual 0	Finance 0	Segregative 0	RNRatio 1	CNARatio 1	NARatio 0	SSMRatio 1
68	Size 1	SRoom 0	Build 0	Separate 1	Guarded 0	Furniture 1	Outdoor 1	Selfcook 0	Mealserv 0	AssignN 1	AssignSSM 1	PresenceRN 1	Jobqual 0	Finance 0	Segregative 0	RNRatio 0	CNARatio 1	NARatio 0	SSMRatio 1
69	Size 1	SRoom 0	Build 0	Separate 1	Guarded 0	Furniture 1	Outdoor 2	Selfcook 0	Mealserv 0	AssignN 1	AssignSSM 1	PresenceRN 1	Jobqual 0	Finance 0	Segregative 0	RNRatio 0	CNARatio 0	NARatio 1	SSMRatio 1
70	Size 1	SRoom 0	Build 1	Separate 0	Guarded 0	Furniture 1	Outdoor 1	Selfcook 0	Mealserv 0	AssignN 1	AssignSSM 1	PresenceRN 1	Jobqual 0	Finance 0	Segregative 0	RNRatio 0	CNARatio 0	NARatio 1	SSMRatio 1
71	Size 1	SRoom 0	Build 0	Separate 1	Guarded 0	Furniture 1	Outdoor 1	Selfcook 0	Mealserv 0	AssignN 1	AssignSSM 0	PresenceRN 1	Jobqual 0	Finance 0	Segregative 0	RNRatio 1	CNARatio 0	NARatio 1	SSMRatio 0
72	Size 1	SRoom 0	Build 1	Separate 0	Guarded 1	Furniture 1	Outdoor 1	Selfcook 0	Mealserv 0	AssignN 1	AssignSSM 1	PresenceRN 1	Jobqual 0	Finance 0	Segregative 0	RNRatio 0	CNARatio 0	NARatio 0	SSMRatio 0
73	Size 1	SRoom 0	Build 0	Separate 1	Guarded 0	Furniture 1	Outdoor 1	Selfcook 0	Mealserv 0	AssignN 1	AssignSSM 1	PresenceRN 1	Jobqual 0	Finance 0	Segregative 0	RNRatio 0	CNARatio 0	NARatio 1	SSMRatio 1
74	Size 1	SRoom 0	Build 0	Separate 1	Guarded 0	Furniture 1	Outdoor 1	Selfcook 0	Mealserv 0	AssignN 1	AssignSSM 1	PresenceRN 1	Jobqual 0	Finance 0	Segregative 0	RNRatio 0	CNARatio 0	NARatio 1	SSMRatio 0
75	Size 1	SRoom 0	Build 0	Separate 1	Guarded 0	Furniture 1	Outdoor 1	Selfcook 0	Mealserv 0	AssignN 1	AssignSSM 1	PresenceRN 1	Jobqual 0	Finance 0	Segregative 0	RNRatio 1	CNARatio 0	NARatio 0	SSMRatio 1
76	Size 1	SRoom 0	Build 0	Separate 1	Guarded 0	Furniture 1	Outdoor 1	Selfcook 0	Mealserv 0	AssignN 1	AssignSSM 1	PresenceRN 1	Jobqual 0	Finance 0	Segregative 0	RNRatio 0	CNARatio 0	NARatio 1	SSMRatio 0
77	Size 1	SRoom 0	Build 0	Separate 1	Guarded 0	Furniture 1	Outdoor 1	Selfcook 0	Mealserv 0	AssignN 1	AssignSSM 1	PresenceRN 1	Jobqual 0	Finance 0	Segregative 0	RNRatio 0	CNARatio 0	NARatio 1	SSMRatio 0
78	Size 1	SRoom 0	Build 1	Separate 1	Guarded 0	Furniture 1	Outdoor 1	Selfcook 0	Mealserv 0	AssignN 1	AssignSSM 0	PresenceRN 1	Jobqual 1	Finance 0	Segregative 0	RNRatio 1	CNARatio 1	NARatio 0	SSMRatio 0
79	Size 1	SRoom 0	Build 0	Separate 1	Guarded 0	Furniture 1	Outdoor 1	Selfcook 0	Mealserv 0	AssignN 1	AssignSSM 1	PresenceRN 1	Jobqual 0	Finance 0	Segregative 0	RNRatio 0	CNARatio 0	NARatio 1	SSMRatio 0
80	Size 1	SRoom 0	Build 0	Separate 1	Guarded 0	Furniture 1	Outdoor 1	Selfcook 0	Mealserv 0	AssignN 1	AssignSSM 1	PresenceRN 1	Jobqual 0	Finance 0	Segregative 0	RNRatio 0	CNARatio 0	NARatio 1	SSMRatio 0
81	Size 1	SRoom 0	Build 0	Separate 1	Guarded 0	Furniture 1	Outdoor 1	Selfcook 0	Mealserv 0	AssignN 1	AssignSSM 0	PresenceRN 1	Jobqual 0	Finance 0	Segregative 0	RNRatio 0	CNARatio 0	NARatio 0	SSMRatio 0
82	Size 1	SRoom 0	Build 1	Separate 1	Guarded 0	Furniture 1	Outdoor 1	Selfcook 0	Mealserv 1	AssignN 1	AssignSSM 0	PresenceRN 1	Jobqual 0	Finance 0	Segregative 0	RNRatio 0	CNARatio 0	NARatio 1	SSMRatio 0
83	Size 1	SRoom 0	Build 0	Separate 1	Guarded 0	Furniture 1	Outdoor 1	Selfcook 0	Mealserv 0	AssignN 1	AssignSSM 1	PresenceRN 1	Jobqual 0	Finance 0	Segregative 0	RNRatio 0	CNARatio 0	NARatio 0	SSMRatio 0
84	Size 1	SRoom 1	Build 0	Separate 1	Guarded 0	Furniture 1	Outdoor 0	Selfcook 0	Mealserv 0	AssignN 1	AssignSSM 1	PresenceRN 1	Jobqual 0	Finance 0	Segregative 0	RNRatio 0	CNARatio 0	NARatio 1	SSMRatio 1
85	Size 1	SRoom 1	Build 0	Separate 1	Guarded 0	Furniture 1	Outdoor 1	Selfcook 0	Mealserv 0	AssignN 1	AssignSSM 1	PresenceRN 1	Jobqual 0	Finance 0	Segregative 0	RNRatio 0	CNARatio 0	NARatio 0	SSMRatio 1
86	Size 1	SRoom 1	Build 0	Separate 1	Guarded 0	Furniture 1	Outdoor 2	Selfcook 0	Mealserv 0	AssignN 1	AssignSSM 1	PresenceRN 1	Jobqual 0	Finance 0	Segregative 0	RNRatio 1	CNARatio 0	NARatio 1	SSMRatio 1
87	Size 1	SRoom 1	Build 0	Separate 1	Guarded 0	Furniture 1	Outdoor 2	Selfcook 0	Mealserv 0	AssignN 1	AssignSSM 1	PresenceRN 1	Jobqual 0	Finance 0	Segregative 0	RNRatio 1	CNARatio 0	NARatio 1	SSMRatio 0
88	Size 1	SRoom 0	Build 0	Separate 0	Guarded 0	Furniture 0	Outdoor 1	Selfcook 0	Mealserv 0	AssignN 1	AssignSSM 0	PresenceRN 0	Jobqual 1	Finance 0	Segregative 0	RNRatio 0	CNARatio 0	NARatio 0	SSMRatio 0
89	Size 1	SRoom 0	Build 0	Separate 0	Guarded 0	Furniture 1	Outdoor 1	Selfcook 0	Mealserv 0	AssignN 1	AssignSSM 1	PresenceRN 1	Jobqual 0	Finance 0	Segregative 0	RNRatio 0	CNARatio 0	NARatio 1	SSMRatio 1
90	Size 1	SRoom 0	Build 0	Separate 0	Guarded 0	Furniture 1	Outdoor 1	Selfcook 0	Mealserv 0	AssignN 1	AssignSSM 1	PresenceRN 1	Jobqual 0	Finance 0	Segregative 0	RNRatio 0	CNARatio 0	NARatio 1	SSMRatio 1
91	Size 1	SRoom 0	Build 0	Separate 0	Guarded 0	Furniture 1	Outdoor 1	Selfcook 0	Mealserv 0	AssignN 1	AssignSSM 1	PresenceRN 1	Jobqual 0	Finance 0	Segregative 0	RNRatio 0	CNARatio 0	NARatio 1	SSMRatio 1
92	Size 1	SRoom 0	Build 0	Separate 0	Guarded 0	Furniture 1	Outdoor 1	Selfcook 0	Mealserv 0	AssignN 1	AssignSSM 1	PresenceRN 1	Jobqual 0	Finance 0	Segregative 0	RNRatio 0	CNARatio 1	NARatio 0	SSMRatio 1
93	Size 1	SRoom 1	Build 0	Separate 0	Guarded 0	Furniture 1	Outdoor 1	Selfcook 0	Mealserv 0	AssignN 1	AssignSSM 1	PresenceRN 1	Jobqual 0	Finance 0	Segregative 0	RNRatio 0	CNARatio 0	NARatio 0	SSMRatio 1
94	Size 1	SRoom 0	Build 0	Separate 1	Guarded 0	Furniture 1	Outdoor 1	Selfcook 0	Mealserv 0	AssignN 1	AssignSSM 1	PresenceRN 1	Jobqual 0	Finance 0	Segregative 0	RNRatio 0	CNARatio 0	NARatio 0	SSMRatio 0
95	Size 1	SRoom 0	Build 0	Separate 1	Guarded 0	Furniture 1	Outdoor 1	Selfcook 0	Mealserv 0	AssignN 1	AssignSSM 1	PresenceRN 1	Jobqual 0	Finance 0	Segregative 0	RNRatio 0	CNARatio 1	NARatio 0	SSMRatio 0
96	Size 1	SRoom 0	Build 0	Separate 0	Guarded 0	Furniture 1	Outdoor 1	Selfcook 0	Mealserv 0	AssignN 1	AssignSSM 0	PresenceRN 1	Jobqual 0	Finance 0	Segregative 0	RNRatio 0	CNARatio 0	NARatio 1	SSMRatio 1
97	Size 1	SRoom 1	Build 0	Separate 0	Guarded 0	Furniture 1	Outdoor 1	Selfcook 0	Mealserv 0	AssignN 1	AssignSSM 0	PresenceRN 1	Jobqual 0	Finance 0	Segregative 0	RNRatio 1	CNARatio 1	NARatio 0	SSMRatio 0
98	Size 1	SRoom 0	Build 0	Separate 0	Guarded 1	Furniture 1	Outdoor 1	Selfcook 1	Mealserv 1	AssignN 1	AssignSSM 1	PresenceRN 1	Jobqual 0	Finance 0	Segregative 0	RNRatio 1	CNARatio 0	NARatio 1	SSMRatio 0
99	Size 1	SRoom 1	Build 0	Separate 0	Guarded 0	Furniture 1	Outdoor 1	Selfcook 0	Mealserv 0	AssignN 1	AssignSSM 0	PresenceRN 1	Jobqual 0	Finance 0	Segregative 0	RNRatio 0	CNARatio 0	NARatio 0	SSMRatio 0
100	Size 1	SRoom 0	Build 0	Separate 0	Guarded 1	Furniture 1	Outdoor 1	Selfcook 1	Mealserv 1	AssignN 1	AssignSSM 1	PresenceRN 1	Jobqual 0	Finance 0	Segregative 0	RNRatio 0	CNARatio 1	NARatio 0	SSMRatio 1
101	Size 1	SRoom 0	Build 0	Separate 0	Guarded 0	Furniture 0	Outdoor 0	Selfcook 0	Mealserv 0	AssignN 1	AssignSSM 0	PresenceRN 1	Jobqual 0	Finance 0	Segregative 0	RNRatio 1	CNARatio 1	NARatio 0	SSMRatio 0
102	Size 1	SRoom 0	Build 0	Separate 0	Guarded 0	Furniture 0	Outdoor 2	Selfcook 0	Mealserv 0	AssignN 1	AssignSSM 1	PresenceRN 1	Jobqual 0	Finance 0	Segregative 0	RNRatio 0	CNARatio 0	NARatio 0	SSMRatio 1
103	Size 1	SRoom 0	Build 0	Separate 0	Guarded 0	Furniture 1	Outdoor 1	Selfcook 0	Mealserv 1	AssignN 1	AssignSSM 0	PresenceRN 1	Jobqual 0	Finance 0	Segregative 0	RNRatio 1	CNARatio 0	NARatio 1	SSMRatio 1
